# Supplementary material for: Photoexcited and ground-state diradical(oid) character in a triquino[3]radialene
Source: Chem Sci. 2025 May 20;16(25):11331–8. doi: 10.1039/d5sc01676b (PMC12124304; doi:10.1039/d5sc01676b)
Supplement: SC-016-D5SC01676B-s002 [file SC-016-D5SC01676B-s002.cif]

# Supplementary Information (SI) for Chemical Science.
# This journal is © The Royal Society of Chemistry 2025

####################################################################### 
# 
# This file contains crystal structure data downloaded from the 
# Cambridge Structural Database (CSD) hosted by the Cambridge 
# Crystallographic Data Centre (CCDC).
# 
# Full information about CCDC data access policies and citation 
# guidelines are available at http://www.ccdc.cam.ac.uk/access/V1 
# 
# Audit and citation data items may have been added by the CCDC. 
# Please retain this information to preserve the provenance of 
# this file and to allow appropriate attribution of the data. 
# 
#######################################################################

data_bkhtbucyclo
_database_code_depnum_ccdc_archive 'CCDC 2427684'
loop_
_audit_author_name
_audit_author_address
'Simona Sophie Capomolla'
;School of Chemistry, UNSW Sydney
Australia
;
_audit_update_record             
;
2025-02-28 deposited with the CCDC.	2025-05-20 downloaded from the CCDC.
;
_audit_creation_date             2025-01-10
_audit_creation_method           
;
Olex2 1.5
(compiled 2024.02.16 svn.r378c4104 for OlexSys, GUI svn.r6928)
;
_shelx_SHELXL_version_number     2019/3
loop_
_audit_author_email
s.capomolla@unsw.edu.au
_chemical_name_common            ?
_chemical_name_systematic        ?
_chemical_formula_moiety         'C45 H62 O3, C H2 Cl2'
_chemical_formula_sum            'C46 H64 Cl2 O3'
_chemical_formula_weight         735.87
_chemical_melting_point          ?
loop_
_atom_type_symbol
_atom_type_description
_atom_type_scat_dispersion_real
_atom_type_scat_dispersion_imag
_atom_type_scat_source
C C 0.0033 0.0016 'International Tables Vol C Tables 4.2.6.8 and 6.1.1.4'
H H 0.0000 0.0000 'International Tables Vol C Tables 4.2.6.8 and 6.1.1.4'
Cl Cl 0.1484 0.1585 'International Tables Vol C Tables 4.2.6.8 and 6.1.1.4'
O O 0.0106 0.0060 'International Tables Vol C Tables 4.2.6.8 and 6.1.1.4'

_shelx_space_group_comment       
;
The symmetry employed for this shelxl refinement is uniquely defined
by the following loop, which should always be used as a source of
symmetry information in preference to the above space-group names.
They are only intended as comments.
;
_space_group_crystal_system      monoclinic
_space_group_IT_number           14
_space_group_name_H-M_alt        'P 1 21/n 1'
_space_group_name_Hall           '-P 2yn'
loop_
_space_group_symop_operation_xyz
'x, y, z'
'-x+1/2, y+1/2, -z+1/2'
'-x, -y, -z'
'x-1/2, -y-1/2, z-1/2'

_cell_length_a                   13.120(3)
_cell_length_b                   14.550(3)
_cell_length_c                   22.230(4)
_cell_angle_alpha                90
_cell_angle_beta                 97.27(3)
_cell_angle_gamma                90
_cell_volume                     4209.5(15)
_cell_formula_units_Z            4
_cell_measurement_reflns_used    2509
_cell_measurement_temperature    100(2)
_cell_measurement_theta_max      27.17
_cell_measurement_theta_min      1.7
_shelx_estimated_absorpt_T_max   0.990
_shelx_estimated_absorpt_T_min   0.990
_exptl_absorpt_coefficient_mu    0.192
_exptl_absorpt_correction_T_max  ?
_exptl_absorpt_correction_T_min  ?
_exptl_absorpt_correction_type   Multi-Scan
_exptl_absorpt_process_details   'XDS (Kabsch, 2010)'
_exptl_absorpt_special_details   ?
_exptl_crystal_colour            red
_exptl_crystal_colour_primary    red
_exptl_crystal_density_diffrn    1.161
_exptl_crystal_density_meas      ?
_exptl_crystal_density_method    ?
_exptl_crystal_description       block
_exptl_crystal_F_000             1592
_exptl_crystal_preparation       ?
_exptl_crystal_size_max          0.05
_exptl_crystal_size_mid          0.05
_exptl_crystal_size_min          0.05
_exptl_transmission_factor_max   ?
_exptl_transmission_factor_min   ?
_diffrn_reflns_av_R_equivalents  0.0266
_diffrn_reflns_av_unetI/netI     0.0143
_diffrn_reflns_Laue_measured_fraction_full 0.997
_diffrn_reflns_Laue_measured_fraction_max 0.861
_diffrn_reflns_limit_h_max       17
_diffrn_reflns_limit_h_min       -17
_diffrn_reflns_limit_k_max       17
_diffrn_reflns_limit_k_min       -19
_diffrn_reflns_limit_l_max       30
_diffrn_reflns_limit_l_min       -30
_diffrn_reflns_number            84330
_diffrn_reflns_point_group_measured_fraction_full 0.997
_diffrn_reflns_point_group_measured_fraction_max 0.861
_diffrn_reflns_theta_full        25.242
_diffrn_reflns_theta_max         29.280
_diffrn_reflns_theta_min         1.677
_diffrn_ambient_temperature      100(2)
_diffrn_detector_area_resol_mean 13.3
_diffrn_measured_fraction_theta_full 0.997
_diffrn_measured_fraction_theta_max 0.861
_diffrn_measurement_detector_type 'Dectris Eiger2 9M'
_diffrn_measurement_device_type  'MX1 Beamline Australian Synchrotron'
_diffrn_measurement_method       'Omega Scan'
_diffrn_radiation_monochromator  'Silicon Double Crystal'
_diffrn_radiation_type           Synchrotron
_diffrn_radiation_wavelength     0.71073
_diffrn_source                   'MX1 Beamline Australian Synchrotron'
_diffrn_standards_number         0
_reflns_Friedel_coverage         0.000
_reflns_Friedel_fraction_full    .
_reflns_Friedel_fraction_max     .
_reflns_number_gt                9079
_reflns_number_total             9873
_reflns_special_details          
;
 Reflections were merged by SHELXL according to the crystal
 class for the calculation of statistics and refinement.
 
 _reflns_Friedel_fraction is defined as the number of unique
 Friedel pairs measured divided by the number that would be
 possible theoretically, ignoring centric projections and
 systematic absences.
;
_reflns_threshold_expression     'I > 2\s(I)'
_computing_cell_refinement       'XDS (Kabsch, 2010)'
_computing_data_collection       'AS QEGUI'
_computing_data_reduction        'XDS (Kabsch, 2010)'
_computing_molecular_graphics    'Olex2 1.5 (Dolomanov et al., 2009)'
_computing_publication_material  'Olex2 1.5 (Dolomanov et al., 2009)'
_computing_structure_refinement  'SHELXL 2019/3 (Sheldrick, 2015)'
_computing_structure_solution    'SHELXT 2018/2 (Sheldrick, 2018)'
_refine_diff_density_max         1.014
_refine_diff_density_min         -0.777
_refine_diff_density_rms         0.066
_refine_ls_extinction_coef       .
_refine_ls_extinction_method     none
_refine_ls_goodness_of_fit_ref   1.055
_refine_ls_hydrogen_treatment    mixed
_refine_ls_matrix_type           full
_refine_ls_number_parameters     525
_refine_ls_number_reflns         9873
_refine_ls_number_restraints     0
_refine_ls_R_factor_all          0.0589
_refine_ls_R_factor_gt           0.0559
_refine_ls_restrained_S_all      1.055
_refine_ls_shift/su_max          0.001
_refine_ls_shift/su_mean         0.000
_refine_ls_structure_factor_coef Fsqd
_refine_ls_weighting_details     
'w=1/[\s^2^(Fo^2^)+(0.0755P)^2^+4.0719P] where P=(Fo^2^+2Fc^2^)/3'
_refine_ls_weighting_scheme      calc
_refine_ls_wR_factor_gt          0.1570
_refine_ls_wR_factor_ref         0.1594
_refine_special_details          'CX-ASAP (Thompson, 2023)'
_olex2_refinement_description    
;
1. Fixed Uiso
 At 1.2 times of:
  All C(H) groups, {H46A,H46B} of C46, {H48A,H48B} of C48, {H47A,H47B} of C47
 At 1.5 times of:
  All C(H,H,H) groups, {H29A,H29B} of C29, All O(H) groups
2. Others
 Fixed Sof: Cl2(0.333333) Cl3(0.333333) C46(0.333333) H46A(0.333333)
 H46B(0.333333) Cl4(0.333333) C47(0.333333) H47A(0.333333) H47B(0.333333)
 C48(0.333333) H48A(0.333333) H48B(0.333333)
3.a Secondary CH2 refined with riding coordinates:
 C46(H46A,H46B), C47(H47A,H47B), C48(H48A,H48B)
3.b Aromatic/amide H refined with riding coordinates:
 C37(H37), C33(H33), C3(H3A), C19(H19), C5(H5), C23(H23)
3.c Idealised Me refined as rotating group:
 C39(H39A,H39B,H39C), C12(H12A,H12B,H12C), C13(H13A,H13B,H13C), C30(H30A,H30B,
 H30C), C45(H45A,H45B,H45C), C40(H40A,H40B,H40C), C14(H14A,H14B,H14C), C44(H44A,
 H44B,H44C), C43(H43A,H43B,H43C), C41(H41A,H41B,H41C), C26(H26A,H26B,H26C),
 C31(H31A,H31B,H31C), C27(H27A,H27B,H27C), C10(H10A,H10B,H10C), C25(H25A,H25B,
 H25C), C9(H9A,H9B,H9C), C8(H8A,H8B,H8C)
3.d Idealised tetrahedral OH refined as rotating group:
 O3(H3), O2(H2)
;
_atom_sites_solution_hydrogens   mixed
_atom_sites_solution_primary     ?
_atom_sites_solution_secondary   ?
loop_
_atom_site_label
_atom_site_type_symbol
_atom_site_fract_x
_atom_site_fract_y
_atom_site_fract_z
_atom_site_U_iso_or_equiv
_atom_site_adp_type
_atom_site_occupancy
_atom_site_site_symmetry_order
_atom_site_calc_flag
_atom_site_refinement_flags_posn
_atom_site_refinement_flags_adp
_atom_site_refinement_flags_occupancy
_atom_site_disorder_assembly
_atom_site_disorder_group
O1 O 0.79836(9) 0.33266(7) 0.86647(5) 0.0198(2) Uani 1 1 d . . . . .
O3 O 0.30916(9) 0.32929(8) 0.42925(5) 0.0232(3) Uani 1 1 d . . . . .
H3 H 0.338159 0.278191 0.426814 0.035 Uiso 1 1 calc R U . . .
O2 O 0.17400(9) 0.83769(8) 0.77518(5) 0.0249(3) Uani 1 1 d . . . . .
H2 H 0.122133 0.848351 0.749926 0.037 Uiso 1 1 calc R U . . .
C17 C 0.43766(11) 0.49976(9) 0.64940(6) 0.0131(3) Uani 1 1 d . . . . .
C32 C 0.41211(11) 0.46065(10) 0.58990(6) 0.0138(3) Uani 1 1 d . . . . .
C4 C 0.57459(11) 0.45854(10) 0.74778(6) 0.0145(3) Uani 1 1 d . . . . .
C37 C 0.47251(11) 0.39144(10) 0.56871(6) 0.0143(3) Uani 1 1 d . . . . .
H37 H 0.534845 0.374465 0.592625 0.017 Uiso 1 1 calc R U . . .
C15 C 0.49706(11) 0.49820(10) 0.70703(6) 0.0135(3) Uani 1 1 d . . . . .
C16 C 0.41584(11) 0.56070(10) 0.69287(6) 0.0141(3) Uani 1 1 d . . . . .
C35 C 0.34995(11) 0.37267(10) 0.48048(6) 0.0151(3) Uani 1 1 d . . . . .
C34 C 0.29015(11) 0.44733(10) 0.49789(6) 0.0147(3) Uani 1 1 d . . . . .
C1 C 0.72969(11) 0.37132(10) 0.83019(7) 0.0157(3) Uani 1 1 d . . . . .
C33 C 0.32283(11) 0.48916(9) 0.55290(6) 0.0141(3) Uani 1 1 d . . . . .
H33 H 0.283779 0.538576 0.566028 0.017 Uiso 1 1 calc R U . . .
C2 C 0.66989(11) 0.44854(10) 0.84992(6) 0.0144(3) Uani 1 1 d . . . . .
C3 C 0.59649(11) 0.48912(9) 0.80917(6) 0.0141(3) Uani 1 1 d . . . . .
H3A H 0.558718 0.539476 0.822185 0.017 Uiso 1 1 calc R U . . .
C19 C 0.37318(11) 0.66687(10) 0.77206(7) 0.0165(3) Uani 1 1 d . . . . .
H19 H 0.427481 0.640436 0.798844 0.020 Uiso 1 1 calc R U . . .
C18 C 0.35432(11) 0.63408(10) 0.71255(7) 0.0152(3) Uani 1 1 d . . . . .
C36 C 0.44435(11) 0.34652(10) 0.51369(6) 0.0140(3) Uani 1 1 d . . . . .
C6 C 0.70753(11) 0.33995(10) 0.76717(7) 0.0159(3) Uani 1 1 d . . . . .
C5 C 0.63313(11) 0.38397(10) 0.72907(6) 0.0153(3) Uani 1 1 d . . . . .
H5 H 0.619959 0.363753 0.688192 0.018 Uiso 1 1 calc R U . . .
C23 C 0.27602(11) 0.67450(10) 0.67280(7) 0.0162(3) Uani 1 1 d . . . . .
H23 H 0.264210 0.653296 0.632098 0.019 Uiso 1 1 calc R U . . .
C22 C 0.21474(11) 0.74485(10) 0.69092(7) 0.0168(3) Uani 1 1 d . . . . .
C20 C 0.31511(12) 0.73683(11) 0.79330(7) 0.0180(3) Uani 1 1 d . . . . .
C11 C 0.69104(12) 0.48067(10) 0.91621(7) 0.0165(3) Uani 1 1 d . . . . .
C38 C 0.19282(11) 0.47892(10) 0.45696(7) 0.0167(3) Uani 1 1 d . . . . .
C42 C 0.51012(11) 0.26811(10) 0.49270(6) 0.0151(3) Uani 1 1 d . . . . .
C21 C 0.23393(12) 0.77296(10) 0.75223(7) 0.0184(3) Uani 1 1 d . . . . .
C39 C 0.14109(12) 0.55976(11) 0.48529(7) 0.0205(3) Uani 1 1 d . . . . .
H39A H 0.119492 0.540474 0.523984 0.031 Uiso 1 1 calc R U . . .
H39B H 0.080880 0.579626 0.457738 0.031 Uiso 1 1 calc R U . . .
H39C H 0.189816 0.610851 0.492282 0.031 Uiso 1 1 calc R U . . .
C12 C 0.80320(12) 0.51338(11) 0.93009(7) 0.0211(3) Uani 1 1 d . . . . .
H12A H 0.849566 0.463454 0.921771 0.032 Uiso 1 1 calc R U . . .
H12B H 0.817237 0.531115 0.972864 0.032 Uiso 1 1 calc R U . . .
H12C H 0.814150 0.566373 0.904466 0.032 Uiso 1 1 calc R U . . .
C28 C 0.12782(12) 0.78781(11) 0.64693(7) 0.0189(3) Uani 1 1 d . . . . .
C13 C 0.66992(13) 0.40165(11) 0.95952(7) 0.0207(3) Uani 1 1 d . . . . .
H13A H 0.596219 0.387856 0.954507 0.031 Uiso 1 1 calc R U . . .
H13B H 0.692006 0.420228 1.001520 0.031 Uiso 1 1 calc R U . . .
H13C H 0.708150 0.346807 0.949963 0.031 Uiso 1 1 calc R U . . .
C30 C 0.02248(12) 0.76312(12) 0.66655(8) 0.0231(3) Uani 1 1 d . . . . .
H30A H 0.016833 0.696231 0.670085 0.035 Uiso 1 1 calc R U . . .
H30B H -0.032416 0.785816 0.636190 0.035 Uiso 1 1 calc R U . . .
H30C H 0.016148 0.791644 0.705844 0.035 Uiso 1 1 calc R U . . .
C45 C 0.52841(13) 0.27910(11) 0.42578(7) 0.0221(3) Uani 1 1 d . . . . .
H45A H 0.463526 0.269923 0.399388 0.033 Uiso 1 1 calc R U . . .
H45B H 0.578690 0.233391 0.416046 0.033 Uiso 1 1 calc R U . . .
H45C H 0.554631 0.340960 0.419454 0.033 Uiso 1 1 calc R U . . .
C40 C 0.22207(13) 0.51199(11) 0.39548(7) 0.0210(3) Uani 1 1 d . . . . .
H40A H 0.270195 0.563578 0.402119 0.032 Uiso 1 1 calc R U . . .
H40B H 0.160059 0.531894 0.369502 0.032 Uiso 1 1 calc R U . . .
H40C H 0.254527 0.461495 0.375768 0.032 Uiso 1 1 calc R U . . .
C14 C 0.62192(13) 0.56081(11) 0.92988(7) 0.0221(3) Uani 1 1 d . . . . .
H14A H 0.632872 0.612810 0.903422 0.033 Uiso 1 1 calc R U . . .
H14B H 0.638808 0.579337 0.972352 0.033 Uiso 1 1 calc R U . . .
H14C H 0.549823 0.541572 0.922606 0.033 Uiso 1 1 calc R U . . .
C24 C 0.33695(13) 0.77237(11) 0.85874(7) 0.0218(3) Uani 1 1 d . . . . .
C44 C 0.45847(13) 0.17565(10) 0.50298(8) 0.0221(3) Uani 1 1 d . . . . .
H44A H 0.452452 0.168289 0.546209 0.033 Uiso 1 1 calc R U . . .
H44B H 0.500119 0.125515 0.489602 0.033 Uiso 1 1 calc R U . . .
H44C H 0.389884 0.174183 0.479682 0.033 Uiso 1 1 calc R U . . .
C43 C 0.61696(12) 0.26670(12) 0.52924(8) 0.0232(3) Uani 1 1 d . . . . .
H43A H 0.649359 0.327042 0.526773 0.035 Uiso 1 1 calc R U . . .
H43B H 0.659167 0.219777 0.512656 0.035 Uiso 1 1 calc R U . . .
H43C H 0.610840 0.252381 0.571709 0.035 Uiso 1 1 calc R U . . .
C41 C 0.11204(12) 0.40169(11) 0.44681(8) 0.0232(3) Uani 1 1 d . . . . .
H41A H 0.139875 0.350524 0.425300 0.035 Uiso 1 1 calc R U . . .
H41B H 0.049943 0.425284 0.422594 0.035 Uiso 1 1 calc R U . . .
H41C H 0.094943 0.380154 0.486088 0.035 Uiso 1 1 calc R U . . .
C26 C 0.24556(14) 0.75106(13) 0.89357(8) 0.0275(4) Uani 1 1 d . . . . .
H26A H 0.184942 0.785104 0.875346 0.041 Uiso 1 1 calc R U . . .
H26B H 0.262519 0.769524 0.936057 0.041 Uiso 1 1 calc R U . . .
H26C H 0.231018 0.684994 0.891497 0.041 Uiso 1 1 calc R U . . .
C29 C 0.14177(14) 0.89274(12) 0.64170(9) 0.0260(3) Uani 1 1 d . . . . .
H29A H 0.0852(19) 0.9166(17) 0.6122(11) 0.039 Uiso 1 1 d . U . . .
H29B H 0.208(2) 0.9054(17) 0.6264(11) 0.039 Uiso 1 1 d . U . . .
C7 C 0.76504(13) 0.25640(12) 0.74591(7) 0.0232(3) Uani 1 1 d . . . . .
C31 C 0.12728(13) 0.74967(13) 0.58249(7) 0.0254(3) Uani 1 1 d . . . . .
H31A H 0.193744 0.762005 0.568372 0.038 Uiso 1 1 calc R U . . .
H31B H 0.072534 0.779443 0.555243 0.038 Uiso 1 1 calc R U . . .
H31C H 0.115217 0.683205 0.582727 0.038 Uiso 1 1 calc R U . . .
C27 C 0.36009(14) 0.87637(12) 0.85885(8) 0.0272(4) Uani 1 1 d . . . . .
H27A H 0.420181 0.887636 0.837811 0.041 Uiso 1 1 calc R U . . .
H27B H 0.374161 0.898245 0.900770 0.041 Uiso 1 1 calc R U . . .
H27C H 0.300631 0.909255 0.838029 0.041 Uiso 1 1 calc R U . . .
C10 C 0.73278(15) 0.23514(12) 0.67879(7) 0.0279(4) Uani 1 1 d . . . . .
H10A H 0.658423 0.224767 0.671776 0.042 Uiso 1 1 calc R U . . .
H10B H 0.768633 0.179890 0.667493 0.042 Uiso 1 1 calc R U . . .
H10C H 0.750633 0.287131 0.654125 0.042 Uiso 1 1 calc R U . . .
C25 C 0.43181(15) 0.72526(14) 0.89316(8) 0.0307(4) Uani 1 1 d . . . . .
H25A H 0.419242 0.659032 0.895449 0.046 Uiso 1 1 calc R U . . .
H25B H 0.445117 0.750633 0.934239 0.046 Uiso 1 1 calc R U . . .
H25C H 0.491548 0.736074 0.871731 0.046 Uiso 1 1 calc R U . . .
C9 C 0.73938(18) 0.17076(12) 0.78155(8) 0.0338(4) Uani 1 1 d . . . . .
H9A H 0.758878 0.181397 0.825011 0.051 Uiso 1 1 calc R U . . .
H9B H 0.777426 0.117843 0.768653 0.051 Uiso 1 1 calc R U . . .
H9C H 0.665456 0.158424 0.773705 0.051 Uiso 1 1 calc R U . . .
C8 C 0.88136(15) 0.27332(17) 0.75385(9) 0.0380(5) Uani 1 1 d . . . . .
H8A H 0.896483 0.327531 0.730368 0.057 Uiso 1 1 calc R U . . .
H8B H 0.916240 0.219591 0.739428 0.057 Uiso 1 1 calc R U . . .
H8C H 0.905686 0.283630 0.796842 0.057 Uiso 1 1 calc R U . . .
Cl2 Cl 0.3970(4) 1.0518(2) 0.73241(18) 0.0755(12) Uani 0.3333 1 d . . P A 3
Cl3 Cl 0.4384(6) 1.0488(6) 0.7292(3) 0.147(4) Uani 0.3333 1 d . . P B 2
C46 C 0.4381(17) 0.9643(14) 0.6894(6) 0.107(9) Uani 0.3333 1 d . . P A 3
H46A H 0.405172 0.905971 0.699391 0.128 Uiso 0.3333 1 calc R U P A 3
H46B H 0.513395 0.956869 0.699155 0.128 Uiso 0.3333 1 calc R U P A 3
Cl4 Cl 0.5144(6) 1.0194(3) 0.7287(2) 0.143(2) Uani 0.3333 1 d . . P A 1
Cl1 Cl 0.40646(5) 0.98797(4) 0.60800(3) 0.05014(16) Uani 1 1 d . . . . .
C47 C 0.475(2) 0.980(3) 0.6739(9) 0.194(18) Uani 0.3333 1 d . . P B 2
H47A H 0.547402 0.995193 0.668995 0.233 Uiso 0.3333 1 calc R U P B 2
H47B H 0.473832 0.915623 0.687733 0.233 Uiso 0.3333 1 calc R U P B 2
C48 C 0.4702(9) 0.9453(7) 0.6745(5) 0.046(3) Uani 0.3333 1 d . . P A 1
H48A H 0.423175 0.902373 0.691910 0.055 Uiso 0.3333 1 calc R U P A 1
H48B H 0.529164 0.908740 0.664254 0.055 Uiso 0.3333 1 calc R U P A 1
H29C H 0.1466(18) 0.9282(17) 0.6791(11) 0.038(6) Uiso 1 1 d . . . . .

loop_
_atom_site_aniso_label
_atom_site_aniso_U_11
_atom_site_aniso_U_22
_atom_site_aniso_U_33
_atom_site_aniso_U_23
_atom_site_aniso_U_13
_atom_site_aniso_U_12
O1 0.0218(5) 0.0193(5) 0.0165(5) 0.0016(4) -0.0047(4) 0.0052(4)
O3 0.0264(6) 0.0218(6) 0.0183(5) -0.0087(4) -0.0096(4) 0.0061(4)
O2 0.0234(6) 0.0276(6) 0.0226(6) -0.0080(5) -0.0011(5) 0.0123(5)
C17 0.0125(6) 0.0130(6) 0.0136(6) 0.0010(5) 0.0005(5) 0.0012(5)
C32 0.0151(6) 0.0138(6) 0.0120(6) 0.0000(5) -0.0002(5) -0.0006(5)
C4 0.0153(6) 0.0144(6) 0.0132(6) 0.0005(5) -0.0007(5) 0.0003(5)
C37 0.0142(6) 0.0153(6) 0.0128(6) 0.0005(5) -0.0001(5) 0.0002(5)
C15 0.0139(6) 0.0134(6) 0.0132(6) -0.0011(5) 0.0016(5) -0.0004(5)
C16 0.0136(6) 0.0158(6) 0.0125(6) 0.0009(5) 0.0000(5) 0.0001(5)
C35 0.0185(7) 0.0148(6) 0.0113(6) -0.0013(5) -0.0006(5) -0.0011(5)
C34 0.0156(6) 0.0138(6) 0.0141(6) 0.0010(5) -0.0005(5) -0.0002(5)
C1 0.0156(7) 0.0155(6) 0.0154(7) 0.0018(5) 0.0000(5) -0.0001(5)
C33 0.0142(6) 0.0133(6) 0.0145(6) 0.0003(5) 0.0011(5) 0.0009(5)
C2 0.0161(6) 0.0135(6) 0.0128(6) 0.0007(5) -0.0008(5) -0.0009(5)
C3 0.0142(6) 0.0134(6) 0.0142(6) 0.0000(5) 0.0004(5) 0.0006(5)
C19 0.0160(7) 0.0178(7) 0.0155(7) -0.0006(5) 0.0007(5) 0.0025(5)
C18 0.0146(6) 0.0153(6) 0.0157(7) -0.0009(5) 0.0015(5) 0.0013(5)
C36 0.0154(6) 0.0132(6) 0.0135(6) 0.0000(5) 0.0019(5) -0.0009(5)
C6 0.0171(7) 0.0156(6) 0.0151(7) 0.0018(5) 0.0018(5) 0.0026(5)
C5 0.0170(7) 0.0160(6) 0.0125(6) 0.0005(5) 0.0002(5) 0.0009(5)
C23 0.0162(7) 0.0176(7) 0.0146(6) -0.0019(5) 0.0010(5) 0.0018(5)
C22 0.0144(6) 0.0181(7) 0.0175(7) -0.0016(5) 0.0004(5) 0.0028(5)
C20 0.0180(7) 0.0193(7) 0.0166(7) -0.0034(5) 0.0022(5) 0.0029(5)
C11 0.0195(7) 0.0159(6) 0.0130(6) -0.0006(5) -0.0025(5) 0.0013(5)
C38 0.0172(7) 0.0172(7) 0.0145(7) -0.0010(5) -0.0026(5) 0.0011(5)
C42 0.0167(7) 0.0147(6) 0.0137(6) -0.0015(5) 0.0010(5) -0.0001(5)
C21 0.0175(7) 0.0177(7) 0.0201(7) -0.0036(6) 0.0027(6) 0.0036(5)
C39 0.0170(7) 0.0230(7) 0.0201(7) -0.0022(6) -0.0033(6) 0.0044(6)
C12 0.0226(7) 0.0191(7) 0.0193(7) 0.0004(6) -0.0064(6) -0.0028(6)
C28 0.0170(7) 0.0196(7) 0.0194(7) -0.0021(6) -0.0006(6) 0.0054(5)
C13 0.0242(8) 0.0224(7) 0.0144(7) 0.0017(6) -0.0011(6) -0.0012(6)
C30 0.0174(7) 0.0244(8) 0.0269(8) -0.0041(6) 0.0003(6) 0.0037(6)
C45 0.0279(8) 0.0222(7) 0.0170(7) -0.0017(6) 0.0058(6) 0.0028(6)
C40 0.0263(8) 0.0208(7) 0.0147(7) 0.0009(6) -0.0024(6) 0.0007(6)
C14 0.0276(8) 0.0209(7) 0.0165(7) -0.0028(6) -0.0021(6) 0.0050(6)
C24 0.0237(8) 0.0251(8) 0.0162(7) -0.0052(6) 0.0007(6) 0.0070(6)
C44 0.0233(8) 0.0146(7) 0.0288(8) -0.0003(6) 0.0043(6) -0.0008(6)
C43 0.0191(7) 0.0251(8) 0.0243(8) -0.0089(6) -0.0021(6) 0.0045(6)
C41 0.0188(7) 0.0241(8) 0.0250(8) -0.0014(6) -0.0035(6) -0.0037(6)
C26 0.0336(9) 0.0294(8) 0.0211(8) -0.0019(7) 0.0097(7) 0.0085(7)
C29 0.0261(8) 0.0211(8) 0.0299(9) 0.0029(7) -0.0002(7) 0.0042(6)
C7 0.0291(8) 0.0248(8) 0.0150(7) 0.0014(6) 0.0002(6) 0.0130(6)
C31 0.0241(8) 0.0309(8) 0.0200(8) -0.0012(6) -0.0016(6) 0.0107(7)
C27 0.0284(9) 0.0276(8) 0.0249(8) -0.0094(7) 0.0003(7) 0.0014(7)
C10 0.0400(10) 0.0276(8) 0.0153(7) 0.0000(6) 0.0005(7) 0.0163(7)
C25 0.0328(9) 0.0404(10) 0.0168(7) -0.0093(7) -0.0045(7) 0.0154(8)
C9 0.0633(13) 0.0189(8) 0.0182(8) 0.0010(6) 0.0009(8) 0.0137(8)
C8 0.0264(9) 0.0620(14) 0.0251(9) -0.0020(9) 0.0009(7) 0.0212(9)
Cl2 0.130(4) 0.0586(14) 0.0408(13) -0.0018(10) 0.0208(17) 0.0205(16)
Cl3 0.140(6) 0.224(8) 0.076(3) -0.077(4) 0.013(3) -0.002(5)
C46 0.141(16) 0.142(15) 0.034(7) -0.008(7) 0.000(7) 0.119(14)
Cl4 0.238(7) 0.082(2) 0.090(3) -0.011(2) -0.053(4) -0.053(3)
Cl1 0.0566(4) 0.0459(3) 0.0503(3) 0.0037(2) 0.0160(3) -0.0003(2)
C47 0.18(3) 0.35(4) 0.051(11) -0.012(16) 0.021(11) 0.18(3)
C48 0.055(5) 0.043(4) 0.033(5) 0.029(4) -0.018(4) -0.022(4)

_geom_special_details            
;
 All esds (except the esd in the dihedral angle between two l.s. planes)
 are estimated using the full covariance matrix.  The cell esds are taken
 into account individually in the estimation of esds in distances, angles
 and torsion angles; correlations between esds in cell parameters are only
 used when they are defined by crystal symmetry.  An approximate (isotropic)
 treatment of cell esds is used for estimating esds involving l.s. planes.
;
loop_
_geom_bond_atom_site_label_1
_geom_bond_atom_site_label_2
_geom_bond_distance
_geom_bond_site_symmetry_2
_geom_bond_publ_flag
O1 C1 1.2627(18) . ?
O3 H3 0.8400 . ?
O3 C35 1.3519(17) . ?
O2 H2 0.8400 . ?
O2 C21 1.3665(18) . ?
C17 C32 1.4398(19) . ?
C17 C15 1.413(2) . ?
C17 C16 1.368(2) . ?
C32 C37 1.399(2) . ?
C32 C33 1.4061(19) . ?
C4 C15 1.3982(19) . ?
C4 C3 1.4296(19) . ?
C4 C5 1.422(2) . ?
C37 H37 0.9500 . ?
C37 C36 1.3947(19) . ?
C15 C16 1.4059(19) . ?
C16 C18 1.4396(19) . ?
C35 C34 1.422(2) . ?
C35 C36 1.412(2) . ?
C34 C33 1.384(2) . ?
C34 C38 1.541(2) . ?
C1 C2 1.469(2) . ?
C1 C6 1.467(2) . ?
C33 H33 0.9500 . ?
C2 C3 1.370(2) . ?
C2 C11 1.537(2) . ?
C3 H3A 0.9500 . ?
C19 H19 0.9500 . ?
C19 C18 1.399(2) . ?
C19 C20 1.389(2) . ?
C18 C23 1.397(2) . ?
C36 C42 1.5380(19) . ?
C6 C5 1.368(2) . ?
C6 C7 1.536(2) . ?
C5 H5 0.9500 . ?
C23 H23 0.9500 . ?
C23 C22 1.392(2) . ?
C22 C21 1.415(2) . ?
C22 C28 1.538(2) . ?
C20 C21 1.414(2) . ?
C20 C24 1.536(2) . ?
C11 C12 1.540(2) . ?
C11 C13 1.547(2) . ?
C11 C14 1.531(2) . ?
C38 C39 1.533(2) . ?
C38 C40 1.542(2) . ?
C38 C41 1.542(2) . ?
C42 C45 1.545(2) . ?
C42 C44 1.536(2) . ?
C42 C43 1.529(2) . ?
C39 H39A 0.9800 . ?
C39 H39B 0.9800 . ?
C39 H39C 0.9800 . ?
C12 H12A 0.9800 . ?
C12 H12B 0.9800 . ?
C12 H12C 0.9800 . ?
C28 C30 1.543(2) . ?
C28 C29 1.544(2) . ?
C28 C31 1.535(2) . ?
C13 H13A 0.9800 . ?
C13 H13B 0.9800 . ?
C13 H13C 0.9800 . ?
C30 H30A 0.9800 . ?
C30 H30B 0.9800 . ?
C30 H30C 0.9800 . ?
C45 H45A 0.9800 . ?
C45 H45B 0.9800 . ?
C45 H45C 0.9800 . ?
C40 H40A 0.9800 . ?
C40 H40B 0.9800 . ?
C40 H40C 0.9800 . ?
C14 H14A 0.9800 . ?
C14 H14B 0.9800 . ?
C14 H14C 0.9800 . ?
C24 C26 1.539(2) . ?
C24 C27 1.543(2) . ?
C24 C25 1.537(2) . ?
C44 H44A 0.9800 . ?
C44 H44B 0.9800 . ?
C44 H44C 0.9800 . ?
C43 H43A 0.9800 . ?
C43 H43B 0.9800 . ?
C43 H43C 0.9800 . ?
C41 H41A 0.9800 . ?
C41 H41B 0.9800 . ?
C41 H41C 0.9800 . ?
C26 H26A 0.9800 . ?
C26 H26B 0.9800 . ?
C26 H26C 0.9800 . ?
C29 H29A 0.99(3) . ?
C29 H29B 0.99(3) . ?
C29 H29C 0.97(3) . ?
C7 C10 1.530(2) . ?
C7 C9 1.537(2) . ?
C7 C8 1.534(3) . ?
C31 H31A 0.9800 . ?
C31 H31B 0.9800 . ?
C31 H31C 0.9800 . ?
C27 H27A 0.9800 . ?
C27 H27B 0.9800 . ?
C27 H27C 0.9800 . ?
C10 H10A 0.9800 . ?
C10 H10B 0.9800 . ?
C10 H10C 0.9800 . ?
C25 H25A 0.9800 . ?
C25 H25B 0.9800 . ?
C25 H25C 0.9800 . ?
C9 H9A 0.9800 . ?
C9 H9B 0.9800 . ?
C9 H9C 0.9800 . ?
C8 H8A 0.9800 . ?
C8 H8B 0.9800 . ?
C8 H8C 0.9800 . ?
Cl2 C46 1.720(14) . ?
Cl3 C47 1.70(3) . ?
C46 H46A 0.9900 . ?
C46 H46B 0.9900 . ?
C46 Cl1 1.836(14) . ?
Cl4 C48 1.664(12) . ?
Cl1 C47 1.63(3) . ?
Cl1 C48 1.720(9) . ?
C47 H47A 0.9900 . ?
C47 H47B 0.9900 . ?
C48 H48A 0.9900 . ?
C48 H48B 0.9900 . ?

loop_
_geom_angle_atom_site_label_1
_geom_angle_atom_site_label_2
_geom_angle_atom_site_label_3
_geom_angle
_geom_angle_site_symmetry_1
_geom_angle_site_symmetry_3
_geom_angle_publ_flag
C35 O3 H3 109.5 . . ?
C21 O2 H2 109.5 . . ?
C15 C17 C32 149.77(13) . . ?
C16 C17 C32 149.29(13) . . ?
C16 C17 C15 60.70(10) . . ?
C37 C32 C17 121.19(13) . . ?
C37 C32 C33 118.72(13) . . ?
C33 C32 C17 120.04(13) . . ?
C15 C4 C3 122.13(13) . . ?
C15 C4 C5 120.08(13) . . ?
C5 C4 C3 117.77(13) . . ?
C32 C37 H37 118.9 . . ?
C36 C37 C32 122.28(13) . . ?
C36 C37 H37 118.9 . . ?
C4 C15 C17 150.06(14) . . ?
C4 C15 C16 151.72(14) . . ?
C16 C15 C17 58.07(10) . . ?
C17 C16 C15 61.23(10) . . ?
C17 C16 C18 150.55(14) . . ?
C15 C16 C18 148.20(14) . . ?
O3 C35 C34 114.38(13) . . ?
O3 C35 C36 122.84(13) . . ?
C36 C35 C34 122.77(13) . . ?
C35 C34 C38 120.76(12) . . ?
C33 C34 C35 117.15(13) . . ?
C33 C34 C38 122.09(13) . . ?
O1 C1 C2 121.00(13) . . ?
O1 C1 C6 120.69(13) . . ?
C6 C1 C2 118.32(12) . . ?
C32 C33 H33 119.0 . . ?
C34 C33 C32 121.94(13) . . ?
C34 C33 H33 119.0 . . ?
C1 C2 C11 118.71(12) . . ?
C3 C2 C1 119.32(13) . . ?
C3 C2 C11 121.96(13) . . ?
C4 C3 H3A 118.8 . . ?
C2 C3 C4 122.47(13) . . ?
C2 C3 H3A 118.8 . . ?
C18 C19 H19 118.9 . . ?
C20 C19 H19 118.9 . . ?
C20 C19 C18 122.16(14) . . ?
C19 C18 C16 120.11(13) . . ?
C23 C18 C16 121.04(13) . . ?
C23 C18 C19 118.85(13) . . ?
C37 C36 C35 116.74(13) . . ?
C37 C36 C42 121.14(13) . . ?
C35 C36 C42 122.01(12) . . ?
C1 C6 C7 119.62(12) . . ?
C5 C6 C1 119.03(13) . . ?
C5 C6 C7 121.31(13) . . ?
C4 C5 H5 118.5 . . ?
C6 C5 C4 123.09(13) . . ?
C6 C5 H5 118.5 . . ?
C18 C23 H23 118.9 . . ?
C22 C23 C18 122.12(14) . . ?
C22 C23 H23 118.9 . . ?
C23 C22 C21 116.90(13) . . ?
C23 C22 C28 121.58(13) . . ?
C21 C22 C28 121.48(13) . . ?
C19 C20 C21 116.98(14) . . ?
C19 C20 C24 121.59(13) . . ?
C21 C20 C24 121.43(13) . . ?
C2 C11 C12 109.76(13) . . ?
C2 C11 C13 110.23(12) . . ?
C12 C11 C13 110.29(12) . . ?
C14 C11 C2 112.47(12) . . ?
C14 C11 C12 107.44(13) . . ?
C14 C11 C13 106.57(13) . . ?
C34 C38 C40 109.62(12) . . ?
C34 C38 C41 111.83(12) . . ?
C39 C38 C34 111.29(12) . . ?
C39 C38 C40 107.31(13) . . ?
C39 C38 C41 106.71(13) . . ?
C41 C38 C40 109.95(13) . . ?
C36 C42 C45 112.14(12) . . ?
C44 C42 C36 109.24(12) . . ?
C44 C42 C45 111.04(12) . . ?
C43 C42 C36 111.14(12) . . ?
C43 C42 C45 105.62(13) . . ?
C43 C42 C44 107.54(13) . . ?
O2 C21 C22 121.23(14) . . ?
O2 C21 C20 115.93(13) . . ?
C20 C21 C22 122.85(14) . . ?
C38 C39 H39A 109.5 . . ?
C38 C39 H39B 109.5 . . ?
C38 C39 H39C 109.5 . . ?
H39A C39 H39B 109.5 . . ?
H39A C39 H39C 109.5 . . ?
H39B C39 H39C 109.5 . . ?
C11 C12 H12A 109.5 . . ?
C11 C12 H12B 109.5 . . ?
C11 C12 H12C 109.5 . . ?
H12A C12 H12B 109.5 . . ?
H12A C12 H12C 109.5 . . ?
H12B C12 H12C 109.5 . . ?
C22 C28 C30 110.13(13) . . ?
C22 C28 C29 111.37(13) . . ?
C30 C28 C29 111.74(13) . . ?
C31 C28 C22 111.21(12) . . ?
C31 C28 C30 106.32(13) . . ?
C31 C28 C29 105.89(14) . . ?
C11 C13 H13A 109.5 . . ?
C11 C13 H13B 109.5 . . ?
C11 C13 H13C 109.5 . . ?
H13A C13 H13B 109.5 . . ?
H13A C13 H13C 109.5 . . ?
H13B C13 H13C 109.5 . . ?
C28 C30 H30A 109.5 . . ?
C28 C30 H30B 109.5 . . ?
C28 C30 H30C 109.5 . . ?
H30A C30 H30B 109.5 . . ?
H30A C30 H30C 109.5 . . ?
H30B C30 H30C 109.5 . . ?
C42 C45 H45A 109.5 . . ?
C42 C45 H45B 109.5 . . ?
C42 C45 H45C 109.5 . . ?
H45A C45 H45B 109.5 . . ?
H45A C45 H45C 109.5 . . ?
H45B C45 H45C 109.5 . . ?
C38 C40 H40A 109.5 . . ?
C38 C40 H40B 109.5 . . ?
C38 C40 H40C 109.5 . . ?
H40A C40 H40B 109.5 . . ?
H40A C40 H40C 109.5 . . ?
H40B C40 H40C 109.5 . . ?
C11 C14 H14A 109.5 . . ?
C11 C14 H14B 109.5 . . ?
C11 C14 H14C 109.5 . . ?
H14A C14 H14B 109.5 . . ?
H14A C14 H14C 109.5 . . ?
H14B C14 H14C 109.5 . . ?
C20 C24 C26 110.17(14) . . ?
C20 C24 C27 110.16(14) . . ?
C20 C24 C25 111.31(13) . . ?
C26 C24 C27 111.25(13) . . ?
C25 C24 C26 107.04(14) . . ?
C25 C24 C27 106.84(15) . . ?
C42 C44 H44A 109.5 . . ?
C42 C44 H44B 109.5 . . ?
C42 C44 H44C 109.5 . . ?
H44A C44 H44B 109.5 . . ?
H44A C44 H44C 109.5 . . ?
H44B C44 H44C 109.5 . . ?
C42 C43 H43A 109.5 . . ?
C42 C43 H43B 109.5 . . ?
C42 C43 H43C 109.5 . . ?
H43A C43 H43B 109.5 . . ?
H43A C43 H43C 109.5 . . ?
H43B C43 H43C 109.5 . . ?
C38 C41 H41A 109.5 . . ?
C38 C41 H41B 109.5 . . ?
C38 C41 H41C 109.5 . . ?
H41A C41 H41B 109.5 . . ?
H41A C41 H41C 109.5 . . ?
H41B C41 H41C 109.5 . . ?
C24 C26 H26A 109.5 . . ?
C24 C26 H26B 109.5 . . ?
C24 C26 H26C 109.5 . . ?
H26A C26 H26B 109.5 . . ?
H26A C26 H26C 109.5 . . ?
H26B C26 H26C 109.5 . . ?
C28 C29 H29A 108.1(15) . . ?
C28 C29 H29B 109.1(14) . . ?
C28 C29 H29C 117.1(14) . . ?
H29A C29 H29B 109(2) . . ?
H29A C29 H29C 110(2) . . ?
H29B C29 H29C 103(2) . . ?
C6 C7 C9 109.56(14) . . ?
C10 C7 C6 111.96(13) . . ?
C10 C7 C9 106.68(15) . . ?
C10 C7 C8 107.05(15) . . ?
C8 C7 C6 110.97(15) . . ?
C8 C7 C9 110.52(15) . . ?
C28 C31 H31A 109.5 . . ?
C28 C31 H31B 109.5 . . ?
C28 C31 H31C 109.5 . . ?
H31A C31 H31B 109.5 . . ?
H31A C31 H31C 109.5 . . ?
H31B C31 H31C 109.5 . . ?
C24 C27 H27A 109.5 . . ?
C24 C27 H27B 109.5 . . ?
C24 C27 H27C 109.5 . . ?
H27A C27 H27B 109.5 . . ?
H27A C27 H27C 109.5 . . ?
H27B C27 H27C 109.5 . . ?
C7 C10 H10A 109.5 . . ?
C7 C10 H10B 109.5 . . ?
C7 C10 H10C 109.5 . . ?
H10A C10 H10B 109.5 . . ?
H10A C10 H10C 109.5 . . ?
H10B C10 H10C 109.5 . . ?
C24 C25 H25A 109.5 . . ?
C24 C25 H25B 109.5 . . ?
C24 C25 H25C 109.5 . . ?
H25A C25 H25B 109.5 . . ?
H25A C25 H25C 109.5 . . ?
H25B C25 H25C 109.5 . . ?
C7 C9 H9A 109.5 . . ?
C7 C9 H9B 109.5 . . ?
C7 C9 H9C 109.5 . . ?
H9A C9 H9B 109.5 . . ?
H9A C9 H9C 109.5 . . ?
H9B C9 H9C 109.5 . . ?
C7 C8 H8A 109.5 . . ?
C7 C8 H8B 109.5 . . ?
C7 C8 H8C 109.5 . . ?
H8A C8 H8B 109.5 . . ?
H8A C8 H8C 109.5 . . ?
H8B C8 H8C 109.5 . . ?
Cl2 C46 H46A 109.4 . . ?
Cl2 C46 H46B 109.4 . . ?
Cl2 C46 Cl1 111.2(8) . . ?
H46A C46 H46B 108.0 . . ?
Cl1 C46 H46A 109.4 . . ?
Cl1 C46 H46B 109.4 . . ?
Cl3 C47 H47A 108.3 . . ?
Cl3 C47 H47B 108.3 . . ?
Cl1 C47 Cl3 115.7(15) . . ?
Cl1 C47 H47A 108.3 . . ?
Cl1 C47 H47B 108.3 . . ?
H47A C47 H47B 107.4 . . ?
Cl4 C48 Cl1 118.4(6) . . ?
Cl4 C48 H48A 107.7 . . ?
Cl4 C48 H48B 107.7 . . ?
Cl1 C48 H48A 107.7 . . ?
Cl1 C48 H48B 107.7 . . ?
H48A C48 H48B 107.1 . . ?

loop_
_geom_torsion_atom_site_label_1
_geom_torsion_atom_site_label_2
_geom_torsion_atom_site_label_3
_geom_torsion_atom_site_label_4
_geom_torsion
_geom_torsion_site_symmetry_1
_geom_torsion_site_symmetry_2
_geom_torsion_site_symmetry_3
_geom_torsion_site_symmetry_4
_geom_torsion_publ_flag
O1 C1 C2 C3 179.57(14) . . . . ?
O1 C1 C2 C11 -1.1(2) . . . . ?
O1 C1 C6 C5 -179.50(14) . . . . ?
O1 C1 C6 C7 2.8(2) . . . . ?
O3 C35 C34 C33 174.17(13) . . . . ?
O3 C35 C34 C38 -5.3(2) . . . . ?
O3 C35 C36 C37 -174.04(14) . . . . ?
O3 C35 C36 C42 2.1(2) . . . . ?
C17 C32 C37 C36 173.93(13) . . . . ?
C17 C32 C33 C34 -173.75(13) . . . . ?
C17 C15 C16 C18 178.3(3) . . . . ?
C17 C16 C18 C19 176.6(2) . . . . ?
C17 C16 C18 C23 -4.2(4) . . . . ?
C32 C17 C15 C4 1.3(5) . . . . ?
C32 C17 C15 C16 -174.4(3) . . . . ?
C32 C17 C16 C15 174.5(3) . . . . ?
C32 C17 C16 C18 -3.7(5) . . . . ?
C32 C37 C36 C35 -1.4(2) . . . . ?
C32 C37 C36 C42 -177.59(13) . . . . ?
C4 C15 C16 C17 -175.5(3) . . . . ?
C4 C15 C16 C18 2.8(5) . . . . ?
C37 C32 C33 C34 3.7(2) . . . . ?
C37 C36 C42 C45 -133.42(14) . . . . ?
C37 C36 C42 C44 103.05(16) . . . . ?
C37 C36 C42 C43 -15.45(19) . . . . ?
C15 C17 C32 C37 -9.7(3) . . . . ?
C15 C17 C32 C33 167.7(2) . . . . ?
C15 C17 C16 C18 -178.2(3) . . . . ?
C15 C4 C3 C2 177.68(14) . . . . ?
C15 C4 C5 C6 -177.63(14) . . . . ?
C15 C16 C18 C19 -0.4(3) . . . . ?
C15 C16 C18 C23 178.8(2) . . . . ?
C16 C17 C32 C37 179.9(2) . . . . ?
C16 C17 C32 C33 -2.8(3) . . . . ?
C16 C17 C15 C4 175.7(3) . . . . ?
C16 C18 C23 C22 179.28(14) . . . . ?
C35 C34 C33 C32 1.0(2) . . . . ?
C35 C34 C38 C39 179.63(13) . . . . ?
C35 C34 C38 C40 -61.82(17) . . . . ?
C35 C34 C38 C41 60.40(18) . . . . ?
C35 C36 C42 C45 50.62(18) . . . . ?
C35 C36 C42 C44 -72.91(17) . . . . ?
C35 C36 C42 C43 168.59(14) . . . . ?
C34 C35 C36 C37 6.4(2) . . . . ?
C34 C35 C36 C42 -177.42(13) . . . . ?
C1 C2 C3 C4 0.7(2) . . . . ?
C1 C2 C11 C12 61.09(17) . . . . ?
C1 C2 C11 C13 -60.58(17) . . . . ?
C1 C2 C11 C14 -179.35(13) . . . . ?
C1 C6 C5 C4 -0.9(2) . . . . ?
C1 C6 C7 C10 -179.15(14) . . . . ?
C1 C6 C7 C9 62.71(19) . . . . ?
C1 C6 C7 C8 -59.61(19) . . . . ?
C33 C32 C37 C36 -3.5(2) . . . . ?
C33 C34 C38 C39 0.1(2) . . . . ?
C33 C34 C38 C40 118.69(15) . . . . ?
C33 C34 C38 C41 -119.10(15) . . . . ?
C2 C1 C6 C5 0.6(2) . . . . ?
C2 C1 C6 C7 -177.06(13) . . . . ?
C3 C4 C15 C17 -174.8(2) . . . . ?
C3 C4 C15 C16 -2.4(4) . . . . ?
C3 C4 C5 C6 1.0(2) . . . . ?
C3 C2 C11 C12 -119.59(15) . . . . ?
C3 C2 C11 C13 118.73(15) . . . . ?
C3 C2 C11 C14 0.0(2) . . . . ?
C19 C18 C23 C22 -1.5(2) . . . . ?
C19 C20 C21 O2 176.13(14) . . . . ?
C19 C20 C21 C22 -4.0(2) . . . . ?
C19 C20 C24 C26 -115.04(16) . . . . ?
C19 C20 C24 C27 121.86(16) . . . . ?
C19 C20 C24 C25 3.5(2) . . . . ?
C18 C19 C20 C21 1.1(2) . . . . ?
C18 C19 C20 C24 -179.80(14) . . . . ?
C18 C23 C22 C21 -1.1(2) . . . . ?
C18 C23 C22 C28 -179.13(14) . . . . ?
C36 C35 C34 C33 -6.3(2) . . . . ?
C36 C35 C34 C38 174.21(13) . . . . ?
C6 C1 C2 C3 -0.5(2) . . . . ?
C6 C1 C2 C11 178.80(13) . . . . ?
C5 C4 C15 C17 3.8(3) . . . . ?
C5 C4 C15 C16 176.1(2) . . . . ?
C5 C4 C3 C2 -0.9(2) . . . . ?
C5 C6 C7 C10 3.2(2) . . . . ?
C5 C6 C7 C9 -114.91(17) . . . . ?
C5 C6 C7 C8 122.78(16) . . . . ?
C23 C22 C21 O2 -176.14(14) . . . . ?
C23 C22 C21 C20 4.0(2) . . . . ?
C23 C22 C28 C30 112.10(16) . . . . ?
C23 C22 C28 C29 -123.35(16) . . . . ?
C23 C22 C28 C31 -5.5(2) . . . . ?
C20 C19 C18 C16 -179.27(14) . . . . ?
C20 C19 C18 C23 1.5(2) . . . . ?
C11 C2 C3 C4 -178.60(13) . . . . ?
C38 C34 C33 C32 -179.47(13) . . . . ?
C21 C22 C28 C30 -65.81(19) . . . . ?
C21 C22 C28 C29 58.7(2) . . . . ?
C21 C22 C28 C31 176.59(15) . . . . ?
C21 C20 C24 C26 64.0(2) . . . . ?
C21 C20 C24 C27 -59.1(2) . . . . ?
C21 C20 C24 C25 -177.43(16) . . . . ?
C28 C22 C21 O2 1.9(2) . . . . ?
C28 C22 C21 C20 -178.04(14) . . . . ?
C24 C20 C21 O2 -2.9(2) . . . . ?
C24 C20 C21 C22 176.96(14) . . . . ?
C7 C6 C5 C4 176.77(14) . . . . ?

_shelx_res_file                  
;
TITL test_a.res in P2(1)/n
    bkhtbucyclo.res
    created by SHELXL-2019/3 at 14:20:32 on 10-Jan-2025
REM Old TITL test in P2(1)/n
REM SHELXT solution in P2(1)/n: R1 0.181, Rweak 0.004, Alpha 0.029
REM <I/s> 0.400 for 350 systematic absences, Orientation as input
REM Formula found by SHELXT: C48 O3 Cl
CELL 0.71073 13.12 14.55 22.23 90 97.27 90
ZERR 4 0.0026 0.0029 0.0044 0 0.03 0
LATT 1
SYMM 0.5-X,0.5+Y,0.5-Z
SFAC C H Cl O
UNIT 184 256 8 12

L.S. 30
PLAN  13
SIZE 0.05 0.05 0.05
TEMP -173(2)
CONF
BOND
LIST 6
MORE -1
BOND $H
fmap 2
acta
OMIT -3 7 14
OMIT -3 10 14
OMIT 4 1 7
OMIT 4 3 7
OMIT 5 8 6
OMIT 5 9 6
OMIT 6 1 5
OMIT 7 1 4
OMIT 7 10 4
OMIT 9 3 2
OMIT 9 5 2
REM <olex2.extras>
REM <HklSrc "%.\\BKHtBucyclo.hkl">
REM </olex2.extras>

WGHT    0.075500    4.071900
FVAR       0.37648
O1    4    0.798362    0.332665    0.866466    11.00000    0.02178    0.01931 =
         0.01649    0.00155   -0.00467    0.00523
O3    4    0.309165    0.329289    0.429248    11.00000    0.02640    0.02181 =
         0.01831   -0.00871   -0.00964    0.00614
AFIX 147
H3    2    0.338159    0.278191    0.426814    11.00000   -1.50000
AFIX   0
O2    4    0.173996    0.837694    0.775184    11.00000    0.02345    0.02755 =
         0.02260   -0.00801   -0.00109    0.01235
AFIX 147
H2    2    0.122133    0.848351    0.749926    11.00000   -1.50000
AFIX   0
C17   1    0.437656    0.499765    0.649399    11.00000    0.01249    0.01301 =
         0.01362    0.00104    0.00049    0.00116
C32   1    0.412115    0.460652    0.589904    11.00000    0.01511    0.01377 =
         0.01200    0.00003   -0.00021   -0.00060
C4    1    0.574593    0.458543    0.747776    11.00000    0.01533    0.01443 =
         0.01321    0.00049   -0.00074    0.00030
C37   1    0.472509    0.391440    0.568709    11.00000    0.01421    0.01533 =
         0.01284    0.00047   -0.00009    0.00023
AFIX  43
H37   2    0.534845    0.374465    0.592625    11.00000   -1.20000
AFIX   0
C15   1    0.497057    0.498202    0.707031    11.00000    0.01387    0.01345 =
         0.01320   -0.00107    0.00164   -0.00040
C16   1    0.415844    0.560703    0.692869    11.00000    0.01363    0.01578 =
         0.01248    0.00094    0.00003    0.00008
C35   1    0.349946    0.372670    0.480480    11.00000    0.01850    0.01480 =
         0.01129   -0.00131   -0.00062   -0.00113
C34   1    0.290148    0.447332    0.497894    11.00000    0.01557    0.01384 =
         0.01406    0.00099   -0.00049   -0.00019
C1    1    0.729686    0.371320    0.830192    11.00000    0.01562    0.01545 =
         0.01545    0.00180    0.00004   -0.00007
C33   1    0.322828    0.489159    0.552899    11.00000    0.01422    0.01330 =
         0.01452    0.00029    0.00114    0.00089
AFIX  43
H33   2    0.283779    0.538576    0.566028    11.00000   -1.20000
AFIX   0
C2    1    0.669891    0.448536    0.849920    11.00000    0.01615    0.01346 =
         0.01284    0.00071   -0.00076   -0.00093
C3    1    0.596492    0.489119    0.809167    11.00000    0.01423    0.01343 =
         0.01417   -0.00003    0.00043    0.00064
AFIX  43
H3A   2    0.558718    0.539476    0.822185    11.00000   -1.20000
AFIX   0
C19   1    0.373181    0.666868    0.772064    11.00000    0.01595    0.01779 =
         0.01553   -0.00056    0.00067    0.00253
AFIX  43
H19   2    0.427481    0.640436    0.798844    11.00000   -1.20000
AFIX   0
C18   1    0.354318    0.634079    0.712555    11.00000    0.01460    0.01532 =
         0.01572   -0.00092    0.00153    0.00131
C36   1    0.444352    0.346522    0.513690    11.00000    0.01543    0.01324 =
         0.01346   -0.00002    0.00186   -0.00086
C6    1    0.707532    0.339952    0.767170    11.00000    0.01707    0.01560 =
         0.01512    0.00177    0.00185    0.00260
C5    1    0.633131    0.383969    0.729072    11.00000    0.01699    0.01603 =
         0.01248    0.00053    0.00024    0.00094
AFIX  43
H5    2    0.619959    0.363753    0.688192    11.00000   -1.20000
AFIX   0
C23   1    0.276015    0.674501    0.672803    11.00000    0.01620    0.01764 =
         0.01462   -0.00187    0.00103    0.00176
AFIX  43
H23   2    0.264210    0.653296    0.632098    11.00000   -1.20000
AFIX   0
C22   1    0.214743    0.744846    0.690925    11.00000    0.01438    0.01807 =
         0.01750   -0.00157    0.00041    0.00283
C20   1    0.315115    0.736829    0.793304    11.00000    0.01798    0.01929 =
         0.01658   -0.00343    0.00215    0.00289
C11   1    0.691041    0.480667    0.916206    11.00000    0.01946    0.01592 =
         0.01303   -0.00062   -0.00254    0.00134
C38   1    0.192823    0.478924    0.456956    11.00000    0.01719    0.01716 =
         0.01446   -0.00102   -0.00263    0.00112
C42   1    0.510119    0.268114    0.492703    11.00000    0.01668    0.01468 =
         0.01369   -0.00145    0.00105   -0.00005
C21   1    0.233931    0.772964    0.752227    11.00000    0.01747    0.01775 =
         0.02010   -0.00365    0.00274    0.00359
C39   1    0.141089    0.559755    0.485295    11.00000    0.01701    0.02299 =
         0.02007   -0.00220   -0.00325    0.00444
AFIX 137
H39A  2    0.119492    0.540474    0.523984    11.00000   -1.50000
H39B  2    0.080880    0.579626    0.457738    11.00000   -1.50000
H39C  2    0.189816    0.610851    0.492282    11.00000   -1.50000
AFIX   0
C12   1    0.803196    0.513376    0.930089    11.00000    0.02258    0.01912 =
         0.01933    0.00042   -0.00638   -0.00278
AFIX 137
H12A  2    0.849566    0.463454    0.921771    11.00000   -1.50000
H12B  2    0.817237    0.531115    0.972864    11.00000   -1.50000
H12C  2    0.814150    0.566373    0.904466    11.00000   -1.50000
AFIX   0
C28   1    0.127818    0.787810    0.646932    11.00000    0.01699    0.01961 =
         0.01944   -0.00205   -0.00062    0.00536
C13   1    0.669918    0.401649    0.959518    11.00000    0.02423    0.02241 =
         0.01441    0.00172   -0.00112   -0.00118
AFIX 137
H13A  2    0.596219    0.387856    0.954507    11.00000   -1.50000
H13B  2    0.692006    0.420228    1.001520    11.00000   -1.50000
H13C  2    0.708150    0.346807    0.949963    11.00000   -1.50000
AFIX   0
C30   1    0.022484    0.763123    0.666553    11.00000    0.01739    0.02441 =
         0.02686   -0.00415    0.00029    0.00369
AFIX 137
H30A  2    0.016833    0.696231    0.670085    11.00000   -1.50000
H30B  2   -0.032416    0.785816    0.636190    11.00000   -1.50000
H30C  2    0.016148    0.791644    0.705844    11.00000   -1.50000
AFIX   0
C45   1    0.528414    0.279101    0.425780    11.00000    0.02787    0.02220 =
         0.01701   -0.00167    0.00581    0.00282
AFIX 137
H45A  2    0.463526    0.269923    0.399388    11.00000   -1.50000
H45B  2    0.578690    0.233391    0.416046    11.00000   -1.50000
H45C  2    0.554631    0.340960    0.419454    11.00000   -1.50000
AFIX   0
C40   1    0.222067    0.511987    0.395483    11.00000    0.02632    0.02081 =
         0.01474    0.00089   -0.00239    0.00071
AFIX 137
H40A  2    0.270195    0.563578    0.402119    11.00000   -1.50000
H40B  2    0.160059    0.531894    0.369502    11.00000   -1.50000
H40C  2    0.254527    0.461495    0.375768    11.00000   -1.50000
AFIX   0
C14   1    0.621915    0.560808    0.929877    11.00000    0.02762    0.02094 =
         0.01652   -0.00279   -0.00210    0.00496
AFIX 137
H14A  2    0.632872    0.612810    0.903422    11.00000   -1.50000
H14B  2    0.638808    0.579337    0.972352    11.00000   -1.50000
H14C  2    0.549823    0.541572    0.922606    11.00000   -1.50000
AFIX   0
C24   1    0.336950    0.772371    0.858738    11.00000    0.02367    0.02508 =
         0.01618   -0.00516    0.00067    0.00695
C44   1    0.458467    0.175654    0.502979    11.00000    0.02334    0.01456 =
         0.02877   -0.00034    0.00427   -0.00081
AFIX 137
H44A  2    0.452452    0.168289    0.546209    11.00000   -1.50000
H44B  2    0.500119    0.125515    0.489602    11.00000   -1.50000
H44C  2    0.389884    0.174183    0.479682    11.00000   -1.50000
AFIX   0
C43   1    0.616958    0.266702    0.529239    11.00000    0.01907    0.02510 =
         0.02427   -0.00888   -0.00207    0.00446
AFIX 137
H43A  2    0.649359    0.327042    0.526773    11.00000   -1.50000
H43B  2    0.659167    0.219777    0.512656    11.00000   -1.50000
H43C  2    0.610840    0.252381    0.571709    11.00000   -1.50000
AFIX   0
C41   1    0.112038    0.401687    0.446810    11.00000    0.01883    0.02405 =
         0.02504   -0.00141   -0.00353   -0.00365
AFIX 137
H41A  2    0.139875    0.350524    0.425300    11.00000   -1.50000
H41B  2    0.049943    0.425284    0.422594    11.00000   -1.50000
H41C  2    0.094943    0.380154    0.486088    11.00000   -1.50000
AFIX   0
C26   1    0.245559    0.751063    0.893573    11.00000    0.03363    0.02940 =
         0.02114   -0.00188    0.00972    0.00849
AFIX 137
H26A  2    0.184942    0.785104    0.875346    11.00000   -1.50000
H26B  2    0.262519    0.769524    0.936057    11.00000   -1.50000
H26C  2    0.231018    0.684994    0.891497    11.00000   -1.50000
AFIX   0
C29   1    0.141770    0.892739    0.641701    11.00000    0.02611    0.02112 =
         0.02990    0.00293   -0.00021    0.00422
H29A  2    0.085239    0.916559    0.612235    11.00000   -1.50000
H29B  2    0.208248    0.905355    0.626416    11.00000   -1.50000
C7    1    0.765045    0.256403    0.745909    11.00000    0.02907    0.02479 =
         0.01497    0.00145    0.00022    0.01299
C31   1    0.127279    0.749666    0.582491    11.00000    0.02406    0.03087 =
         0.02005   -0.00121   -0.00157    0.01072
AFIX 137
H31A  2    0.193744    0.762005    0.568372    11.00000   -1.50000
H31B  2    0.072534    0.779443    0.555243    11.00000   -1.50000
H31C  2    0.115217    0.683205    0.582727    11.00000   -1.50000
AFIX   0
C27   1    0.360092    0.876365    0.858847    11.00000    0.02843    0.02760 =
         0.02491   -0.00941    0.00035    0.00142
AFIX 137
H27A  2    0.420181    0.887636    0.837811    11.00000   -1.50000
H27B  2    0.374161    0.898245    0.900770    11.00000   -1.50000
H27C  2    0.300631    0.909255    0.838029    11.00000   -1.50000
AFIX   0
C10   1    0.732784    0.235137    0.678794    11.00000    0.04003    0.02756 =
         0.01526   -0.00004    0.00048    0.01634
AFIX 137
H10A  2    0.658423    0.224767    0.671776    11.00000   -1.50000
H10B  2    0.768633    0.179890    0.667493    11.00000   -1.50000
H10C  2    0.750633    0.287131    0.654125    11.00000   -1.50000
AFIX   0
C25   1    0.431812    0.725257    0.893159    11.00000    0.03283    0.04042 =
         0.01681   -0.00928   -0.00447    0.01543
AFIX 137
H25A  2    0.419242    0.659032    0.895449    11.00000   -1.50000
H25B  2    0.445117    0.750633    0.934239    11.00000   -1.50000
H25C  2    0.491548    0.736074    0.871731    11.00000   -1.50000
AFIX   0
C9    1    0.739376    0.170761    0.781547    11.00000    0.06326    0.01890 =
         0.01816    0.00098    0.00089    0.01366
AFIX 137
H9A   2    0.758878    0.181397    0.825011    11.00000   -1.50000
H9B   2    0.777426    0.117843    0.768653    11.00000   -1.50000
H9C   2    0.665456    0.158424    0.773705    11.00000   -1.50000
AFIX   0
C8    1    0.881363    0.273315    0.753854    11.00000    0.02642    0.06200 =
         0.02512   -0.00204    0.00093    0.02115
AFIX 137
H8A   2    0.896483    0.327531    0.730368    11.00000   -1.50000
H8B   2    0.916240    0.219591    0.739428    11.00000   -1.50000
H8C   2    0.905686    0.283630    0.796842    11.00000   -1.50000
AFIX   0

PART 3
CL2   3    0.397004    1.051783    0.732409    10.33333    0.12960    0.05857 =
         0.04085   -0.00179    0.02079    0.02048
PART 2
CL3   3    0.438387    1.048788    0.729164    10.33333    0.14027    0.22391 =
         0.07625   -0.07726    0.01331   -0.00197
PART 3
C46   1    0.438113    0.964253    0.689353    10.33333    0.14112    0.14219 =
         0.03351   -0.00826   -0.00019    0.11881
AFIX  23
H46A  2    0.405172    0.905971    0.699391    10.33333   -1.20000
H46B  2    0.513395    0.956869    0.699155    10.33333   -1.20000
AFIX   0
PART 1
CL4   3    0.514360    1.019439    0.728667    10.33333    0.23804    0.08234 =
         0.09046   -0.01057   -0.05278   -0.05269
PART 0
CL1   3    0.406459    0.987971    0.608005    11.00000    0.05658    0.04590 =
         0.05032    0.00372    0.01603   -0.00026
PART 2
C47   1    0.475314    0.980243    0.673926    10.33333    0.18195    0.35158 =
         0.05116   -0.01163    0.02099    0.18211
AFIX  23
H47A  2    0.547402    0.995193    0.668995    10.33333   -1.20000
H47B  2    0.473832    0.915623    0.687733    10.33333   -1.20000
AFIX   0
PART 1
C48   1    0.470157    0.945342    0.674543    10.33333    0.05461    0.04311 =
         0.03331    0.02901   -0.01758   -0.02201
AFIX  23
H48A  2    0.423175    0.902373    0.691910    10.33333   -1.20000
H48B  2    0.529164    0.908740    0.664254    10.33333   -1.20000
AFIX   0

PART 0
H29C  2    0.146625    0.928207    0.679078    11.00000    0.03778
HKLF 4


REM  test_a.res in P2(1)/n
REM wR2 = 0.1594, GooF = S = 1.055, Restrained GooF = 1.055 for all data
REM R1 = 0.0559 for 9079 Fo > 4sig(Fo) and 0.0589 for all 9873 data
REM 525 parameters refined using 0 restraints

END

WGHT      0.0755      4.0719

REM Highest difference peak  1.014,  deepest hole -0.777,  1-sigma level  0.066
Q1    1   0.4750  1.1191  0.6856  11.00000  0.05    1.01
Q2    1   0.4504  0.9624  0.6362  11.00000  0.05    0.57
Q3    1   0.4225  0.4826  0.6190  11.00000  0.05    0.47
Q4    1   0.6819  0.4629  0.8806  11.00000  0.05    0.45
Q5    1   0.5837  0.4658  0.7760  11.00000  0.05    0.44
Q6    1   0.1780  0.7637  0.6681  11.00000  0.05    0.42
Q7    1   0.3668  0.4770  0.5699  11.00000  0.05    0.41
Q8    1   0.3992  0.3575  0.4983  11.00000  0.05    0.40
Q9    1   0.2277  0.7551  0.7199  11.00000  0.05    0.40
Q10   1   0.7392  0.4983  0.9280  11.00000  0.05    0.39
Q11   1   0.3317  0.7548  0.8236  11.00000  0.05    0.38
Q12   1   0.5305  0.4880  0.7311  11.00000  0.05    0.38
Q13   1   0.5622  0.9999  0.7787  11.00000  0.05    0.38
;
_shelx_res_checksum              30939
_olex2_submission_special_instructions 'No special instructions were received'

# start Validation Reply Form
_vrf_PLAT058_bkhtbucyclo         
;
PROBLEM: Maximum Transmission Factor Missing ............          ?       
RESPONSE: Value not reported by XDS
;
_vrf_PLAT059_bkhtbucyclo         
;
PROBLEM: Minimum Transmission Factor Missing ............          ?       
RESPONSE: Value not reported by XDS
;
_vrf_PLAT414_bkhtbucyclo         
;
PROBLEM: Short Intra D-H..H-X       H2       ..H30C     .       1.80 Ang.  
RESPONSE: Checked electron density map, H were added on calculated positions
;
_vrf_PLAT420_bkhtbucyclo         
;
PROBLEM: D-H Bond Without Acceptor  O2       --H2       .     Please Check 
RESPONSE: Checked electron density map, H were added on calculated positions
;
# end Validation Reply Form
